# Supplementary material for: Osteoarthritis-Induced Metabolic Alterations of Human Hip Chondrocytes
Source: Biomedicines. 2022 Jun 8;10(6):1349. doi: 10.3390/biomedicines10061349 (PMC9220245; doi:10.3390/biomedicines10061349)
Supplement: Supplementary file 1 [file biomedicines-10-01349-s001.zip]

Archive with 1 entries (1 files):
- biomedicines-1713792-supplementary.pdf
